# Supplementary material for: Mechano-gated iontronic piezomemristor for temporal-tactile neuromorphic plasticity
Source: Nat Commun. 2025 Jan 26;16:1060. doi: 10.1038/s41467-025-56393-w (PMC11770186; doi:10.1038/s41467-025-56393-w)
Supplement: Supplementary file 6 — Source Data [file 41467_2025_56393_MOESM6_ESM.zip]

Archive with 5 entries (5 files):
- Source_Data_files/Scource_Data_file Figures_3e.xlsx
- Source_Data_files/Source Data file Figure_5d.xlsx
- Source_Data_files/Source_Data_file_Figure_2f.xlsx
- Source_Data_files/Source_Data_file_Figure_4e.xlsx
- Source_Data_files/Sourece_Data_file_Figure_2g.xlsx
