# Supplementary material for: Mechano-gated iontronic piezomemristor for temporal-tactile neuromorphic plasticity
Source: Nat Commun. 2025 Jan 26;16:1060. doi: 10.1038/s41467-025-56393-w (PMC11770186; doi:10.1038/s41467-025-56393-w)
Supplement: Supplementary file 6 — Source Data [file 41467_2025_56393_MOESM6_ESM.zip › Source_Data_files/Scource_Data_file Figures_3e.xlsx]

## Sheet: Sheet1
									Figure 3e
x	y	Er
1	70	16
1.5	80	14
2	110	17
5	130	15
10	150	12
20	210	16
30	230	13
40	245	15
50	259	18

## Sheet: Sheet2
									Figure 3e
x'	y'	Er
1	-30	10
1.5	-45	8
2	-70	9
5	-100	13
10	-150	15
20	-190	12
30	-235	16
40	-248	18
50	-250	13
