# Supplementary material for: Mechano-gated iontronic piezomemristor for temporal-tactile neuromorphic plasticity
Source: Nat Commun. 2025 Jan 26;16:1060. doi: 10.1038/s41467-025-56393-w (PMC11770186; doi:10.1038/s41467-025-56393-w)
Supplement: Supplementary file 6 — Source Data [file 41467_2025_56393_MOESM6_ESM.zip › Source_Data_files/Source Data file Figure_5d.xlsx]

## Sheet: Sheet1
x	y	Er					Figure 5d
2	4.2	3
5	15.5	2
10	30.3	4
15	34.4	5
20	37.8	3
25	40.8	2
30	43.2	5
40	46.6	3
50	50.8	4

## Sheet: Sheet2
x	y	Er					Figure 5d
2	-10.8	4
5	-14.5	3
10	-25.2	6
15	-30.4	7
20	-35.8	8
25	-39.8	10
30	-42.2	6
40	-44.6	5
50	-45.3	6

## Sheet: Sheet3
							Figure 5d
1	29.5
2	32.1
1	38.4
2	33.5
1'	-25.7
2'	-28.9
1'	-35.7
2'	-30.4

## Sheet: Sheet4
							Figure 5d
0	38.7
1'	-24.8
1	35.7
2'	-30.2
2	31.3
3'	-34.5
3	26.6
