# Supplementary material for: Mechano-gated iontronic piezomemristor for temporal-tactile neuromorphic plasticity
Source: Nat Commun. 2025 Jan 26;16:1060. doi: 10.1038/s41467-025-56393-w (PMC11770186; doi:10.1038/s41467-025-56393-w)
Supplement: Supplementary file 6 — Source Data [file 41467_2025_56393_MOESM6_ESM.zip › Source_Data_files/Source_Data_file_Figure_2f.xlsx]

## Sheet: Sheet1
							Figure 2f
1	3.40834
2	3.28612
3	3.15928
4	2.99716
5	2.83168
6	2.70694
7	2.5843
8	2.45872
9	2.37976
10	2.29492
11	2.21218
12	2.13112
13	2.05006
14	1.92322
15	1.84258
16	1.80226
17	1.71868
18	1.63552
19	1.5553
20	1.51246
21	1.43182
22	1.34866
23	1.34614
24	1.26634
25	1.18444
26	1.14412
27	1.10212
28	1.06012
29	1.0177
30	0.89632
31	0.8119
32	0.81064
33	0.85516
34	0.68758
35	0.64726
36	0.60778
37	0.56662
38	0.60568
39	0.60484
40	0.5641
41	0.40282
42	0.27556
43	0.31882
44	0.35788
45	0.35746
46	0.31798
47	0.19618
48	0.15502
49	0.11092
50	0.06976
51	0.02818
52	41.8893
53	41.8563
54	41.7577
55	41.6571
56	41.6557
57	41.7574
58	41.7557
59	41.6564
60	41.5561
61	41.6245
62	41.7237
63	41.5901
64	41.5891
65	41.5242
66	41.5908
67	41.6245
68	41.5568
69	41.4902
70	41.4565
71	41.4905
72	41.5255
73	41.5225
74	41.4925
75	41.3589
76	41.3225
77	41.4239
78	41.4915
79	41.4225
80	41.3919
81	41.2226
82	41.2562
83	41.3912
84	41.3892
85	41.2923
86	41.2243
87	41.2566
88	41.2233
89	41.2899
90	41.2229
91	41.1903
92	41.1236
93	41.1573
94	41.1896
95	41.1889
96	41.1233
97	41.0924
98	41.089
99	41.089
100	41.124
101	41.0573
102	72.3782
103	72.3721
104	72.3721
105	72.3721
106	72.3721
107	72.3721
108	72.3721
109	72.2948
110	72.2862
111	72.2862
112	72.2862
113	72.2019
114	72.2011
115	72.294
116	72.2063
117	72.2011
118	72.2011
119	72.2011
120	72.2011
121	72.2011
122	72.2011
123	72.2011
124	72.1186
125	72.116
126	72.2063
127	72.1186
128	72.116
129	72.116
130	72.116
131	72.116
132	72.116
133	72.116
134	72.0379
135	72.0309
136	72.0309
137	72.0309
138	71.9458
139	72.0318
140	72.1203
141	71.9528
142	71.8625
143	71.951
144	72.0396
145	71.9467
146	71.9458
147	71.8651
148	71.8607
149	71.8607
150	71.951
151	71.9458
152	71.8616
153	91.6805
154	91.6805
155	91.5671
156	91.5307
157	91.5667
158	91.6066
159	91.5671
160	91.5272
161	91.4897
162	91.4889
163	91.5691
164	91.5656
165	91.4533
166	91.415
167	91.453
168	91.4893
169	91.4889
170	91.4889
171	91.4127
172	91.3771
173	91.3736
174	91.4533
175	91.4905
176	91.4154
177	91.336
178	91.2977
179	91.3384
180	91.4146
181	91.4541
182	91.2985
183	91.259
184	91.2973
185	91.2969
186	91.336
187	91.2207
188	91.1828
189	91.2602
190	91.3353
191	91.259
192	91.2215
193	91.1824
194	91.182
195	91.223
196	91.2614
197	91.2586
198	91.1445
199	91.1437
200	91.1828
201	91.2207
202	91.1828
203	91.1085
204	71.5489
205	71.5456
206	71.5456
207	71.5456
208	71.5456
209	71.5456
210	71.5456
211	71.5456
212	71.5456
213	71.5456
214	71.5456
215	71.5456
216	71.5456
217	71.5456
218	71.5456
219	71.5456
220	71.5456
221	71.5456
222	71.5456
223	71.5456
224	71.5456
225	71.5456
226	71.5456
227	71.5456
228	71.5456
229	71.5456
230	71.5456
231	71.5456
232	71.4939
233	71.5478
234	71.4945
235	71.5467
236	71.5456
237	71.4961
238	71.4917
239	71.4917
240	71.4917
241	71.4917
242	71.4917
243	71.4917
244	71.4917
245	71.4917
246	71.4917
247	71.4917
248	71.4917
249	71.4917
250	71.4917
251	71.4917
252	71.4917
253	71.4917
254	40.8342
255	40.8534
256	40.8145
257	40.7752
258	40.7851
259	40.7948
260	40.8344
261	40.8338
262	40.8045
263	40.7849
264	40.7847
265	40.8053
266	40.8143
267	40.8142
268	40.7947
269	40.7848
270	40.7946
271	40.8053
272	40.8044
273	40.7955
274	40.7946
275	40.7946
276	40.7946
277	40.7946
278	40.7946
279	40.7946
280	40.7946
281	40.7946
282	40.7849
283	40.7847
284	40.7847
285	40.7847
286	40.7949
287	40.7946
288	40.7854
289	40.7757
290	40.7749
291	40.7849
292	40.7951
293	40.7853
294	40.7756
295	40.7661
296	40.7753
297	40.7855
298	40.7847
299	40.7847
300	40.7657
301	40.7651
302	40.7757
303	40.8051
304	40.7946
305	0.7561
306	0.775
307	0.7749
308	0.7749
309	0.7656
310	0.7461
311	0.7555
312	0.7651
313	0.7754
314	0.7749
315	0.7661
316	0.746
317	0.7455
318	0.7561
319	0.7853
320	0.7756
321	0.7459
322	0.7362
323	0.7463
324	0.7559
325	0.7759
326	0.7661
327	0.7559
328	0.7462
329	0.7455
330	0.756
331	0.7553
332	0.7553
333	0.7457
334	0.7455
335	0.7455
336	0.7455
337	0.7455
338	0.7455
339	0.7455
340	0.7563
341	0.7362
342	0.7259
343	0.7459
344	0.7455
345	0.7558
346	0.7459
347	0.7265
348	0.7166
349	0.7364
350	0.7554
351	0.7457
352	0.7364
353	0.7166
354	0.7161
355	0.7363

## Sheet: Sheet2
					Figure 2f
1	-0.00478
2	-0.00377
3	-0.00372
4	-0.00476
5	-0.0047
6	-0.00377
7	-0.00372
8	-0.00372
9	-0.00372
10	-0.00372
11	-0.00372
12	-0.00372
13	-0.00372
14	-0.00372
15	-0.00282
16	-0.00274
17	-0.00274
18	-0.00274
19	-0.00274
20	-0.00274
21	-0.00274
22	-0.00274
23	-0.00274
24	-0.00274
25	-0.00185
26	-0.00175
27	-0.00279
28	-0.00176
29	-0.00175
30	-0.00175
31	-0.00175
32	-0.00175
33	-0.00175
34	-0.00175
35	-0.00175
36	-0.00175
37	-0.00083
38	-0.00077
39	-0.00077
40	-0.00077
41	-0.00077
42	-0.00077
43	-0.00077
44	-0.00077
45	-0.00077
46	-0.00077
47	-0.00077
48	-0.00077
49	-0.00077
50	-0.00077
51	-0.34237
52	-0.34237
53	-0.34237
54	-0.34237
55	-0.34237
56	-0.34237
57	-0.34237
58	-0.34237
59	-0.34237
60	-0.34237
61	-0.34228
62	-0.34227
63	-0.34227
64	-0.34227
65	-0.34227
66	-0.34227
67	-0.34227
68	-0.34218
69	-0.34217
70	-0.34217
71	-0.34217
72	-0.34217
73	-0.34217
74	-0.34217
75	-0.34217
76	-0.34217
77	-0.34217
78	-0.34208
79	-0.34208
80	-0.34208
81	-0.34208
82	-0.34208
83	-0.34208
84	-0.34208
85	-0.34198
86	-0.34198
87	-0.34198
88	-0.34198
89	-0.34198
90	-0.34198
91	-0.34198
92	-0.34198
93	-0.34198
94	-0.34198
95	-0.34198
96	-0.34188
97	-0.34188
98	-0.34188
99	-0.34188
100	-0.34188
101	-0.34188
102	-0.6626
103	-0.6626
104	-0.6626
105	-0.6626
106	-0.66251
107	-0.66243
108	-0.66242
109	-0.66242
110	-0.66233
111	-0.66233
112	-0.66224
113	-0.66224
114	-0.66224
115	-0.66224
116	-0.66216
117	-0.66215
118	-0.66215
119	-0.66207
120	-0.66206
121	-0.66206
122	-0.66198
123	-0.66189
124	-0.66188
125	-0.66188
126	-0.66188
127	-0.6618
128	-0.66179
129	-0.66171
130	-0.66171
131	-0.66171
132	-0.66162
133	-0.66162
134	-0.66162
135	-0.66153
136	-0.66153
137	-0.66153
138	-0.66153
139	-0.66144
140	-0.66135
141	-0.66135
142	-0.66135
143	-0.66135
144	-0.66127
145	-0.66126
146	-0.66126
147	-0.66126
148	-0.66117
149	-0.66117
150	-0.66117
151	-0.66108
152	-0.66108
153	-1.3057
154	-1.3057
155	-1.30556
156	-1.30556
157	-1.30543
158	-1.30542
159	-1.30528
160	-1.30527
161	-1.30514
162	-1.30513
163	-1.30513
164	-1.305
165	-1.30485
166	-1.30485
167	-1.30485
168	-1.30471
169	-1.3047
170	-1.30458
171	-1.30456
172	-1.30443
173	-1.30442
174	-1.30442
175	-1.30429
176	-1.30415
177	-1.30414
178	-1.304
179	-1.30399
180	-1.30385
181	-1.30385
182	-1.30385
183	-1.30372
184	-1.30371
185	-1.30358
186	-1.30357
187	-1.30357
188	-1.30343
189	-1.30343
190	-1.30329
191	-1.30328
192	-1.30314
193	-1.30314
194	-1.30314
195	-1.30301
196	-1.303
197	-1.303
198	-1.30286
199	-1.30286
200	-1.30272
201	-1.30271
202	-1.30271
203	-1.30271
204	-0.6523
205	-0.65221
206	-0.6523
207	-0.6523
208	-0.6523
209	-0.6523
210	-0.6523
211	-0.65221
212	-0.65221
213	-0.65221
214	-0.6523
215	-0.6523
216	-0.65221
217	-0.6523
218	-0.65221
219	-0.6523
220	-0.6523
221	-0.6523
222	-0.6523
223	-0.6523
224	-0.65221
225	-0.6523
226	-0.6523
227	-0.65221
228	-0.6523
229	-0.6523
230	-0.65221
231	-0.6523
232	-0.6523
233	-0.6523
234	-0.6523
235	-0.65221
236	-0.6523
237	-0.6523
238	-0.65221
239	-0.65221
240	-0.65221
241	-0.6523
242	-0.6523
243	-0.65221
244	-0.65221
245	-0.65221
246	-0.6523
247	-0.6523
248	-0.65221
249	-0.65221
250	-0.65221
251	-0.6523
252	-0.6523
253	-0.65222
254	-0.65221
255	-0.34177
256	-0.34178
257	-0.34178
258	-0.34185
259	-0.34185
260	-0.34185
261	-0.34193
262	-0.34193
263	-0.34193
264	-0.342
265	-0.34208
266	-0.34208
267	-0.34208
268	-0.34208
269	-0.342
270	-0.34208
271	-0.34223
272	-0.3423
273	-0.34231
274	-0.34223
275	-0.34215
276	-0.34223
277	-0.3423
278	-0.34238
279	-0.34245
280	-0.34238
281	-0.34238
282	-0.34238
283	-0.34238
284	-0.34246
285	-0.34246
286	-0.34253
287	-0.34261
288	-0.34261
289	-0.34261
290	-0.34261
291	-0.34261
292	-0.34268
293	-0.34268
294	-0.34276
295	-0.34268
296	-0.34276
297	-0.34284
298	-0.34284
299	-0.34275
300	-0.34276
301	-0.34291
302	-0.34291
303	-0.34291
304	-0.34291
305	-0.34291
306	-0.34298
307	-0.00543
308	-0.00539
309	-0.00539
310	-0.00539
311	-0.0045
312	-0.00542
313	-0.00641
314	-0.00637
315	-0.00637
316	-0.00637
317	-0.00637
318	-0.00637
319	-0.00637
320	-0.00637
321	-0.00735
322	-0.00735
323	-0.00638
324	-0.00444
325	-0.01032
326	-0.00441
327	-0.00441
328	-0.00931
329	-0.00344
330	-0.00842
331	-0.00935
332	-0.00645
333	-0.00836
334	-0.00638
335	-0.00744
336	-0.00933
337	-0.00544
338	-0.0084
339	-0.00645
340	0.00048
341	-0.01332
342	-0.00547
343	-0.0113
344	-0.01127
345	-0.00345
346	-0.0084
347	-0.00932
348	-0.00931
349	-0.01136
350	-0.0064
351	-0.00839
352	-0.00548
353	-0.00446
354	-0.01036
355	-0.01132
356	-0.00741
357	-0.01132
358	-0.00639
