# Supplementary material for: Mechano-gated iontronic piezomemristor for temporal-tactile neuromorphic plasticity
Source: Nat Commun. 2025 Jan 26;16:1060. doi: 10.1038/s41467-025-56393-w (PMC11770186; doi:10.1038/s41467-025-56393-w)
Supplement: Supplementary file 6 — Source Data [file 41467_2025_56393_MOESM6_ESM.zip › Source_Data_files/Source_Data_file_Figure_4e.xlsx]

## Sheet: Sheet1
								Figutr 4e
x	y	x'	y'
10	-10.5	10	20.1
20	-22.7	20	22.9
50	-34.1	50	27.3

## Sheet: Sheet2
								Figutr 4e
x	y	x'	y'
10	-14.6	10	25.3
20	-43.9	20	29.3
50	-64.2	50	33.3

## Sheet: Sheet3
								Figutr 4e
x	y	x'	y'
10	-28.7	10	27.2
20	66.1	20	30.6
50	90.3	50	34.4
