# Supplementary material for: Mechano-gated iontronic piezomemristor for temporal-tactile neuromorphic plasticity
Source: Nat Commun. 2025 Jan 26;16:1060. doi: 10.1038/s41467-025-56393-w (PMC11770186; doi:10.1038/s41467-025-56393-w)
Supplement: Supplementary file 6 — Source Data [file 41467_2025_56393_MOESM6_ESM.zip › Source_Data_files/Sourece_Data_file_Figure_2g.xlsx]

## Sheet: Sheet1
						Figure 2g
0	0
0.61824	0
1.23648	0
1.85471	0
2.47295	0
3.09119	0
3.70943	0.19074
4.32767	0.25806
4.9459	0.38148
5.56414	0.561
6.18238	0.6732
6.80062	0.81906
7.41886	1.0098
8.03709	1.20054
8.65533	1.5147
9.27357	2.5806
9.89181	4.57776
10.51	10.1429
11.1283	16.067
11.7465	19.3321
12.3648	26.1538
12.983	34.58
13.6012	40.7959
14.2195	42.7258
14.8377	41.9516
15.4559	41.4916
16.0742	40.3247
16.6924	34.4678
17.3107	28.9027
17.9289	19.8145
18.5471	13.0489
19.1654	9.80628
19.7836	4.2075
20.4018	1.24542
21.0201	0.7854
21.6383	0.52734
22.2566	0.3366
22.8748	0.2244
23.493	0.15708
24.1113	0
24.7295	0
25.3478	0
25.966	0
26.5842	0.14586
27.2025	0.19074
27.8207	0.35904
28.4389	0.51612
29.0572	0.65076
29.6754	0.88638
30.2937	1.2342
30.9119	2.0196
31.5301	4.35336
32.1484	9.17796
32.7666	14.2494
33.3849	20.8355
34.0031	24.3137
34.6213	31.4945
35.2396	39.8198
35.8578	40.6837
36.476	40.2013
37.0943	39.7525
37.7125	37.2504
38.3308	28.1734
38.949	21.4751
39.5672	16.729
40.1855	11.0966
40.8037	5.049
41.422	1.94106
42.0402	0.98736
42.6584	0.49368
43.2767	0.30294
43.8949	0.24684
44.5131	0.15708
45.1314	0
45.7496	0
46.3678	0
46.9861	0.1122
47.6043	0.13464
48.2226	0.25806
48.8408	0.3927
49.459	0.52734
50.0773	0.81906
50.6955	1.122
51.3138	1.4586
51.932	3.62406
52.5502	9.17796
53.1685	13.3069
53.7867	18.7262
54.4049	25.705
55.0232	31.7189
55.6414	39.1802
56.2597	42.3779
56.8779	41.9852
57.4961	41.413
58.1144	39.7749
58.7326	36.106
59.3509	27.6573
59.9691	18.6701
60.5873	14.0923
61.2056	8.53842
61.8238	3.22014
62.442	1.122
63.0603	0.57222
63.6785	0.37026
64.2968	0.23562
64.915	0.15708
65.5332	0
66.1515	0
66.7697	0
67.3879	0
68.0062	0.1122
68.6244	0.17952
69.2427	0.32538
69.8609	0.52734
70.4791	0.7293
71.0974	0.94248
71.7156	1.60446
72.3338	3.6465
72.9521	8.25792
73.5703	11.2424
74.1886	17.7052
74.8068	25.8733
75.425	31.8872
76.0433	36.8016
76.6615	40.8632
77.2798	40.4369
77.898	40.0666
78.5162	39.3598
79.1345	31.9433
79.7527	25.0991
80.3709	17.5817
80.9892	14.126
81.6074	7.53984
82.2257	2.1879
82.8439	0.7854
83.4621	0.53856
84.0804	0.32538
84.6986	0.19074
85.3169	0.13464
85.9351	0
86.5533	0
87.1716	0
87.7898	0.0561
88.408	0.13464
89.0263	0.21318
89.6445	0.4488
90.2627	0.561
90.881	0.7293
91.4992	0.9537
92.1175	2.08692
92.7357	4.67874
93.3539	8.98722
93.9722	14.1709
94.5904	18.5354
95.2087	24.4259
95.8269	31.6404
96.4451	37.7553
97.0634	40.2349
97.6816	41.8169
98.2999	41.3008
98.9181	41.155
99.5363	38.8997
100.155	29.2057
100.773	23.8649
101.391	17.6603
102.009	10.861
102.628	4.91436
103.246	1.78398
103.864	0.76296
104.482	0.40392
105.1	0.26928
105.719	0.1683
106.337	0.12342
106.955	0
107.573	0
108.192	0
108.81	0
109.428	0.1683
110.046	0.34782
110.665	0.3927
111.283	0.57222
111.901	0.8415
112.519	1.22298
113.138	2.9172
113.756	6.24954
114.374	10.0531
114.992	14.3055
115.611	22.1707
116.229	26.9841
116.847	32.9868
117.465	37.8899
118.083	41.9291
118.702	41.6374
119.32	41.2559
119.938	40.6725
120.556	32.2687
121.175	24.2689
121.793	18.0979
122.411	15.7753
123.029	8.0223
123.648	3.50064
124.266	1.50348
124.884	0.60588
125.502	0.3366
126.121	0.2244
126.739	0.14586
127.357	0.12342
127.975	0
128.594	0.0561
129.212	0.15708
129.83	0.31416
130.448	0.52734
131.066	0.74052
131.685	0.94248
132.303	2.19912
132.921	4.29726
133.539	8.43744
134.158	12.5888
134.776	19.1862
135.394	22.6981
136.012	28.7569
136.631	35.8816
137.249	41.4803
137.867	42.0526
138.485	41.7047
139.104	41.4355
139.722	41.2223
140.34	34.1649
140.958	28.6783
141.577	22.2268
142.195	17.4359
142.813	10.7936
143.431	5.63244
144.049	2.09814
144.668	0.94248
145.286	0.40392
145.904	0.24684
146.522	0.19074
147.141	0.1122
147.759	0
148.377	0
148.995	0
149.614	0
150.232	0.13464
150.85	0.2805
151.468	0.4488
152.087	0.69564
152.705	0.9537
153.323	1.91862
153.941	3.15282
154.56	7.6857
155.178	14.9675
155.796	20.5775
156.414	25.3909
157.032	32.5717
157.651	39.2812
158.269	41.3681
158.887	40.7286
159.505	40.5603
160.124	38.4285
160.742	30.3838
161.36	23.7752
161.978	21.2619
162.597	13.0601
163.215	7.60716
163.833	3.93822
164.451	1.122
165.07	0.51612
165.688	0.31416
166.306	0.20196
166.924	0.12342
167.542	0
168.161	0
168.779	0
169.397	0
170.015	0.14586
170.634	0.2805
171.252	0.37026
171.87	0.60588
172.488	0.96492
173.107	1.46982
173.725	3.29868
174.343	7.99986
174.961	14.2831
175.58	17.5705
176.198	23.4386
176.816	30.6082
177.434	36.5099
178.053	41.7384
178.671	41.5589
179.289	41.1774
179.907	40.9867
180.525	37.5758
181.144	32.0668
181.762	25.4582
182.38	20.4765
182.998	15.6743
183.617	7.9101
184.235	3.39966
184.853	1.43616
185.471	0.49368
186.09	0.29172
186.708	0.21318
187.326	0.13464
187.944	0
188.563	0
189.181	0
189.799	0.1122
190.417	0.19074
191.036	0.38148
191.654	0.62832
192.272	0.81906
192.89	1.44738
193.508	3.88212
194.127	7.92132
194.745	9.95214
195.363	17.6939
195.981	23.6069
196.6	28.4427
197.218	35.4215
197.836	41.0315
198.454	41.6599
199.073	41.2672
199.691	40.9979
200.309	38.0919
200.927	29.8452
201.546	25.8958
202.164	18.5354
202.782	10.6029
203.4	5.37438
204.019	2.45718
204.637	0.76296
205.255	0.38148
205.873	0.23562
206.492	0.15708
207.11	0
207.728	0
208.346	0
208.964	0.1122
209.583	0.12342
210.201	0.26928
210.819	0.42636
211.437	0.59466
212.056	0.8976
212.674	1.9635
213.292	4.30848
213.91	8.61696
214.529	15.1021
215.147	20.8804
215.765	28.1061
216.383	33.9405
217.002	38.5968
217.62	39.8086
218.238	39.472
218.856	39.3149
219.475	38.5631
220.093	29.733
220.711	24.482
221.329	17.2115
221.947	10.4234
222.566	6.12612
223.184	1.89618
223.802	0.74052
224.42	0.42636
225.039	0.21318
225.657	0.1683
226.275	0.06732
226.893	0
227.512	0
228.13	0
228.748	0.0561
229.366	0.19074
229.985	0.34782
230.603	0.62832
231.221	0.88638
231.839	1.75032
232.458	4.17384
233.076	9.45846
233.694	12.7123
234.312	19.5677
234.93	27.9827
235.549	33.7273
236.167	38.3051
236.785	39.7412
237.403	39.3149
238.022	39.0793
238.64	36.8577
239.258	28.7232
239.876	22.2941
240.495	15.1919
241.113	11.8483
241.731	5.4417
242.349	1.30152
242.968	0.57222
243.586	0.35904
244.204	0.21318
244.822	0.07854
245.44	0
246.059	0
246.677	0
247.295	0
247.913	0.1683
248.532	0.21318
249.15	0.40392
249.768	0.69564
250.386	1.03224
251.005	1.67178
251.623	4.67874
252.241	11.3546
252.859	15.7978
253.478	21.6322
254.096	28.8354
254.714	35.8142
255.332	39.4159
255.951	42.4228
256.569	42.1423
257.187	41.8618
257.805	40.4369
258.423	34.12
259.042	26.1314
259.66	17.5144
260.278	12.9928
260.896	7.4052
261.515	2.44596
262.133	0.87516
262.751	0.3927
263.369	0.24684
263.988	0.1683
264.606	0
265.224	0
265.842	0
266.461	0
267.079	0.13464
267.697	0.20196
268.315	0.3366
268.934	0.57222
269.552	0.81906
270.17	1.5147
270.788	3.48942
271.406	8.45988
272.025	13.924
272.643	20.8692
273.261	24.4708
273.879	31.5282
274.498	39.9208
275.116	39.9544
275.734	39.6851
276.352	39.3261
276.971	38.9671
277.589	33.1102
278.207	26.5129
278.825	19.0291
279.444	13.2957
280.062	6.64224
280.68	2.54694
281.298	1.04346
281.917	0.57222
282.535	0.26928
283.153	0.19074
283.771	0.12342
284.389	0
285.008	0
285.626	0
286.244	0
286.862	0.13464
287.481	0.23562
288.099	0.42636
288.717	0.54978
289.335	0.85272
289.954	1.99716
290.572	4.64508
291.19	8.1906
291.808	14.7094
292.427	21.8341
293.045	27.7807
293.663	33.5141
294.281	40.5154
294.9	42.4116
295.518	41.9067
296.136	41.7608
296.754	41.2223
297.372	31.3823
297.991	27.4217
298.609	22.3615
299.227	16.471
299.845	8.67306
300.464	3.76992
301.082	1.2903
301.7	0.54978
302.318	0.34782
302.937	0.2244
303.555	0.13464
304.173	0
304.791	0
305.41	0
306.028	0
306.646	0.13464
307.264	0.25806
307.883	0.34782
308.501	0.5049
309.119	0.75174
309.737	1.26786
310.355	2.88354
310.974	7.3491
311.592	12.6337
312.21	17.2227
312.828	25.5816
313.447	32.5156
314.065	35.8816
314.683	42.1872
315.301	41.8955
315.92	41.7272
316.538	41.0989
317.156	36.5996
317.774	28.4203
318.393	22.0473
319.011	16.2017
319.629	9.51456
320.247	4.44312
320.866	1.22298
321.484	0.70686
322.102	0.32538
322.72	0.17952
323.338	0.1122
323.957	0
324.575	0
325.193	0
325.811	0
326.43	0.06732
327.048	0.20196
327.666	0.34782
328.284	0.59466
328.903	0.86394
329.521	1.2903
330.139	2.43474
330.757	7.49496
331.376	11.7249
331.994	17.4471
332.612	22.1932
333.23	29.2618
333.849	34.9391
334.467	40.033
335.085	39.9881
335.703	39.6403
336.321	39.2363
336.94	37.3289
337.558	29.1944
338.176	20.3531
338.794	13.4752
339.413	10.1204
340.031	3.99432
340.649	1.21176
341.267	0.49368
341.886	0.2805
342.504	0.1683
343.122	0.0561
343.74	0
344.359	0
344.977	0
345.595	0
346.213	0.17952
346.832	0.24684
347.45	0.4488
348.068	0.77418
348.686	1.09956
349.304	2.22156
349.923	6.10368
350.541	11.22
351.159	18.1091
351.777	24.0557
352.396	31.0121
353.014	36.7231
353.632	42.1087
354.25	42.1199
354.869	41.6711
355.487	40.9642
356.105	37.8451
356.723	30.9896
357.342	23.1693
357.96	16.2017
358.578	10.5692
359.196	5.2173
359.815	1.44738
360.433	0.60588
361.051	0.30294
361.669	0.2244
362.287	0.13464
362.906	0
363.524	0
364.142	0
364.76	0
365.379	0.07854
365.997	0.2244
366.615	0.37026
367.233	0.6171
367.852	0.90882
368.47	1.95228
369.088	3.26502
369.706	8.16816
370.325	15.9324
370.943	21.8341
371.561	26.569
372.179	33.3683
372.798	40.033
373.416	42.2209
374.034	41.8282
374.652	41.5589
375.27	39.831
375.889	29.2057
376.507	22.7766
377.125	20.3867
377.743	1.7391
378.362	0.66198
378.98	0.29172
379.598	0.20196
380.216	0.13464
380.835	0
381.453	0
382.071	0
382.689	0
383.308	0.1122
383.926	0.20196
384.544	0.37026
385.162	0.48246
385.781	0.76296
386.399	1.69422
387.017	4.01676
387.635	7.41642
388.253	13.9465
388.872	20.9702
389.49	26.8719
390.108	32.5717
390.726	39.5617
391.345	41.2896
391.963	40.8969
392.581	40.7398
393.199	40.1452
393.818	28.97
394.436	23.8313
395.054	17.8622
395.672	13.3518
396.291	6.77688
396.909	2.5806
397.527	0.85272
398.145	0.35904
398.764	0.2244
399.382	0.13464
400	0
401.19	-0.014
402.38	-0.014
403.57	-0.014
404.76	-0.014
405.95	-0.044
407.14	-0.11
408.33	-0.174
409.52	-0.24
410.71	-0.294
411.9	-0.37
413.09	-0.42
414.28	-0.426
415.47	-0.426
416.66	-0.422
417.85	-0.37
419.04	-0.278
420.23	-0.22
421.42	-0.148
422.61	-0.09
423.8	-0.028
424.99	-0.01
426.18	-0.01
427.37	-0.01
428.56	-0.01
429.75	-0.068
430.94	-0.112
432.13	-0.176
433.32	-0.246
434.51	-0.318
435.7	-0.388
436.89	-0.422
438.08	-0.422
439.27	-0.422
440.46	-0.42
441.65	-0.394
442.84	-0.33
444.03	-0.264
445.22	-0.164
446.41	-0.104
447.6	-0.044
448.79	-0.016
449.98	-0.016
451.17	-0.016
452.36	-0.016
453.55	-0.072
454.74	-0.108
455.93	-0.162
457.12	-0.228
458.31	-0.292
459.5	-0.382
460.69	-0.412
461.88	-0.436
463.07	-0.436
464.26	-0.436
465.45	-0.432
466.64	-0.388
467.83	-0.28
469.02	-0.2
470.21	-0.14
471.4	-0.08
472.59	-0.04
473.78	-0.016
474.97	-0.016
476.16	-0.016
477.35	-0.018
478.54	-0.088
479.73	-0.172
480.92	-0.254
482.11	-0.294
483.3	-0.348
484.49	-0.402
485.68	-0.432
486.87	-0.432
488.06	-0.432
489.25	-0.428
490.44	-0.38
491.63	-0.314
492.82	-0.254
494.01	-0.154
495.2	-0.094
496.39	-0.054
497.58	-0.018
498.77	-0.018
499.96	-0.018
501.15	-0.018
502.34	-0.084
503.53	-0.144
504.72	-0.224
505.91	-0.284
507.1	-0.354
508.29	-0.414
509.48	-0.428
510.67	-0.428
511.86	-0.428
513.05	-0.414
514.24	-0.35
515.43	-0.236
516.62	-0.172
517.81	-0.122
519	-0.052
520.19	-0.026
521.38	-0.026
522.57	-0.026
523.76	-0.03
524.95	-0.098
526.14	-0.164
527.33	-0.212
528.52	-0.284
529.71	-0.36
530.9	-0.418
532.09	-0.422
533.28	-0.422
534.47	-0.296
535.66	-0.196
536.85	-0.166
538.04	-0.096
539.23	-0.016
540.42	-0.01
541.61	-0.01
542.8	-0.01
543.99	-0.026
545.18	-0.168
546.37	-0.218
547.56	-0.288
548.75	-0.378
549.94	-0.406
551.13	-0.438
552.32	-0.44
553.51	-0.44
554.7	-0.422
555.89	-0.374
557.08	-0.284
558.27	-0.202
559.46	-0.142
560.65	-0.082
561.84	-0.042
563.03	-0.014
564.22	-0.014
565.41	-0.014
566.6	-0.042
567.79	-0.112
568.98	-0.232
570.17	-0.272
571.36	-0.332
572.55	-0.41
573.74	-0.436
574.93	-0.436
576.12	-0.436
577.31	-0.42
578.5	-0.36
579.69	-0.28
580.88	-0.2
582.07	-0.14
583.26	-0.08
584.45	-0.04
585.64	-0.016
586.83	-0.016
588.02	-0.016
589.21	-0.018
590.4	-0.06
591.59	-0.114
592.78	-0.234
593.97	-0.314
595.16	-0.354
596.35	-0.404
597.54	-0.432
598.73	-0.432
599.92	-0.432
601.11	-0.43
602.3	-0.376
603.49	-0.306
604.68	-0.236
605.87	-0.176
607.06	-0.116
608.25	-0.076
609.44	-0.02
610.63	-0.02
611.82	-0.02
613.01	-0.022
614.2	-0.052
615.39	-0.108
616.58	-0.172
617.77	-0.246
618.96	-0.302
620.15	-0.358
621.34	-0.408
622.53	-0.442
623.72	-0.442
624.91	-0.442
626.1	-0.422
627.29	-0.364
628.48	-0.274
629.67	-0.184
630.86	-0.124
632.05	-0.086
633.24	-0.032
634.43	-0.032
635.62	-0.032
636.81	-0.034
638	-0.062
639.19	-0.118
640.38	-0.182
641.57	-0.248
642.76	-0.338
643.95	-0.368
645.14	-0.414
646.33	-0.43
647.52	-0.43
648.71	-0.43
649.9	-0.404
651.09	-0.334
652.28	-0.214
653.47	-0.154
654.66	-0.092
655.85	-0.054
657.04	-0.016
658.23	-0.016
659.42	-0.016
660.61	-0.016
661.8	-0.048
662.99	-0.132
664.18	-0.212
665.37	-0.252
666.56	-0.332
667.75	-0.392
668.94	-0.436
670.13	-0.436
671.32	-0.436
672.51	-0.432
673.7	-0.38
674.89	-0.3
676.08	-0.22
677.27	-0.17
678.46	-0.1
679.65	-0.032
680.84	-0.026
682.03	-0.026
683.22	-0.026
684.41	-0.042
685.6	-0.122
686.79	-0.172
687.98	-0.242
689.17	-0.318
690.36	-0.384
691.55	-0.428
692.74	-0.428
693.93	-0.428
695.12	-0.41
696.31	-0.352
697.5	-0.288
698.69	-0.212
699.88	-0.162
701.07	-0.092
702.26	-0.042
703.45	-0.032
704.64	-0.032
705.83	-0.032
707.02	-0.048
708.21	-0.13
709.4	-0.214
710.59	-0.278
711.78	-0.344
712.97	-0.408
714.16	-0.442
715.35	-0.442
716.54	-0.442
717.73	-0.428
718.92	-0.368
720.11	-0.288
721.3	-0.208
722.49	-0.148
723.68	-0.088
724.87	-0.048
726.06	-0.016
727.25	-0.016
728.44	-0.016
729.63	-0.024
730.82	-0.068
732.01	-0.122
733.2	-0.186
734.39	-0.252
735.58	-0.328
736.77	-0.392
737.96	-0.442
739.15	-0.442
740.34	-0.442
741.53	-0.442
742.72	-0.416
743.91	-0.346
745.1	-0.226
746.29	-0.166
747.48	-0.106
748.67	-0.066
749.86	-0.012
751.05	-0.012
752.24	-0.012
753.43	-0.022
754.62	-0.09
755.81	-0.148
757	-0.208
758.19	-0.248
759.38	-0.328
760.57	-0.388
761.76	-0.432
762.95	-0.432
764.14	-0.432
765.33	-0.432
766.52	-0.394
767.71	-0.356
768.9	-0.264
770.09	-0.176
771.28	-0.116
772.47	-0.076
773.66	-0.024
774.85	-0.014
776.04	-0.014
777.23	-0.014
778.42	-0.028
779.61	-0.09
780.8	-0.14
781.99	-0.2
783.18	-0.27
784.37	-0.35
785.56	-0.4
786.75	-0.428
787.94	-0.428
789.13	-0.428
790.32	-0.37
791.51	-0.27
792.7	-0.21
793.89	-0.15
795.08	-0.11
796.27	-0.02
797.46	-0.016
798.65	-0.016
799.84	-0.016
800	1.0395
800.628	1.3398
801.256	1.7556
801.884	2.5641
802.512	3.1647
803.14	5.4747
803.768	12.7512
804.396	21.6678
805.024	32.1321
805.651	45.6918
806.279	54.9318
806.907	68.1219
807.535	72.9267
808.163	71.6562
808.791	71.0325
809.419	60.0831
810.047	42.2961
810.675	30.8616
811.303	17.6022
811.931	6.699
812.559	3.3726
813.187	1.4553
813.815	0.924
814.443	0.6237
815.071	0.4158
815.699	0.3003
816.327	0
816.954	0
817.582	0
818.21	0.1155
818.838	0.2772
819.466	0.4389
820.094	0.6468
820.722	0.9702
821.35	1.4322
821.978	1.7787
822.606	2.7489
823.234	6.3987
823.862	10.0485
824.49	20.6514
825.118	38.0457
825.746	45.1143
826.374	52.0212
827.002	65.3961
827.63	72.8574
828.257	72.303
828.885	71.6793
829.513	71.0325
830.141	65.1882
830.769	49.3878
831.397	34.8579
832.025	23.793
832.653	19.3809
833.281	5.2206
833.909	2.9337
834.537	1.8942
835.165	0.9933
835.793	0.6468
836.421	0.4389
837.049	0.3234
837.677	0
838.305	0
838.933	0
839.56	0.231
840.188	0.3234
840.816	0.5775
841.444	1.0857
842.072	1.4091
842.7	1.848
843.328	2.4717
843.956	3.9963
844.584	7.4151
845.212	16.6551
845.84	29.1522
846.468	40.4943
847.096	54.4236
847.724	61.0995
848.352	72.9729
848.98	69.1614
849.608	56.8953
850.235	46.5696
850.863	34.5807
851.491	23.4003
852.119	10.9725
852.747	5.313
853.375	1.7787
854.003	0.9009
854.631	0.6468
855.259	0.3234
855.887	0.2541
856.515	0
857.143	0
857.771	0
858.399	0
859.027	0.1386
859.655	0.462
860.283	0.6699
860.911	1.0395
861.538	1.5477
862.166	2.0097
862.794	2.6103
863.422	5.1051
864.05	14.7378
864.678	20.5821
865.306	33.7722
865.934	52.4601
866.562	56.9646
867.19	65.9043
867.818	73.6659
868.446	73.0884
869.074	72.6264
869.702	71.9103
870.33	62.3007
870.958	48.9951
871.586	39.2007
872.213	27.6507
872.841	16.7937
873.469	7.2534
874.097	1.8942
874.725	1.0164
875.353	0.7161
875.981	0.4158
876.609	0
877.237	0
877.865	0
878.493	0
879.121	0.1155
879.749	0.2541
880.377	0.4158
881.005	0.6237
881.633	1.0395
882.261	1.6401
882.889	2.1021
883.516	3.5574
884.144	7.2765
884.772	16.6551
885.4	22.6611
886.028	33.8415
886.656	47.8401
887.284	57.1263
887.912	72.0258
888.54	73.2501
889.168	72.7188
889.796	72.2568
890.424	69.7851
891.052	60.2448
891.68	47.0547
892.308	37.3296
892.936	19.0344
893.564	14.6916
894.192	7.8078
894.819	2.4024
895.447	1.2474
896.075	0.6237
896.703	0.3927
897.331	0.2541
897.959	0
898.587	0
899.215	0
899.843	0
900.471	0.1155
901.099	0.3696
901.727	0.5544
902.355	0.8085
902.983	1.2936
903.611	1.6632
904.239	2.9568
904.867	7.7154
905.495	15.6849
906.122	19.7736
906.75	30.6075
907.378	42.1806
908.006	51.6054
908.634	65.3499
909.262	73.0422
909.89	72.5571
910.518	71.9334
911.146	71.1942
911.774	53.0145
912.402	50.3811
913.03	38.0919
913.658	26.4495
914.286	15.3615
914.914	6.4449
915.542	2.2176
916.17	0.9933
916.797	0.6699
917.425	0.4389
918.053	0.3234
918.681	0.1155
919.309	0
919.937	0
920.565	0
921.193	0
921.821	0.3465
922.449	0.5313
923.077	0.8316
923.705	1.2474
924.333	1.8249
924.961	2.8644
925.589	7.3458
926.217	13.3749
926.845	23.3079
927.473	36.7983
928.1	51.051
928.728	62.5779
929.356	72.3492
929.984	72.2799
930.612	71.5638
931.24	70.9401
931.868	70.6167
932.496	61.2612
933.124	48.0711
933.752	33.495
934.38	24.1857
935.008	11.1111
935.636	3.234
936.264	1.2474
936.892	0.7161
937.52	0.5082
938.148	0.3465
938.776	0.2541
939.403	0
940.031	0
940.659	0
941.287	0
941.915	0.3465
942.543	0.462
943.171	0.8085
943.799	1.5015
944.427	1.7094
945.055	2.4024
945.683	5.6364
946.311	11.9889
946.939	19.635
947.567	30.5382
948.195	44.5599
948.823	54.0309
949.451	65.5347
950.078	70.6629
950.706	70.0623
951.334	69.3
951.962	66.99
952.59	57.3804
953.218	44.5137
953.846	30.1686
954.474	20.8824
955.102	7.0917
955.73	2.3562
956.358	1.3167
956.986	0.5775
957.614	0.4389
958.242	0.3234
958.87	0
959.498	0
960.126	0
960.754	0
961.381	0
962.009	0.3696
962.637	0.6468
963.265	0.9933
963.893	1.4322
964.521	1.8249
965.149	3.4419
965.777	5.775
966.405	10.9956
967.033	22.5687
967.661	33.7491
968.289	45.5763
968.917	55.0704
969.545	66.5973
970.173	74.3358
970.801	74.0355
971.429	73.5966
972.057	72.9729
972.684	68.3067
973.312	54.8625
973.94	42.1344
974.568	32.6403
975.196	18.8727
975.824	9.0321
976.452	3.0261
977.08	1.5246
977.708	0.8316
978.336	0.4851
978.964	0.3465
979.592	0.1155
980.22	0
980.848	0
981.476	0
982.104	0
982.732	0.231
983.36	0.462
983.987	1.0164
984.615	1.2936
985.243	1.6863
985.871	2.6796
986.499	6.6528
987.127	13.7907
987.755	19.7736
988.383	33.033
989.011	44.9064
989.639	54.5622
990.267	65.9736
990.895	73.3194
991.523	72.8574
992.151	72.2106
992.779	71.3097
993.407	58.8588
994.035	45.6687
994.662	28.9443
995.29	19.7043
995.918	9.2169
996.546	2.541
997.174	1.0395
997.802	0.7623
998.43	0.4851
999.058	0.3234
999.686	0
1000.31	0
1000.94	0
1001.57	0
1002.2	0
1002.83	0.3927
1003.45	0.5775
1004.08	0.9471
1004.71	1.2705
1005.34	2.3331
1005.97	2.6103
1006.59	5.8443
1007.22	14.3451
1007.85	22.1991
1008.48	38.1381
1009.11	50.2425
1009.73	59.7135
1010.36	68.2374
1010.99	72.2106
1011.62	71.6793
1012.24	70.9863
1012.87	69.3924
1013.5	63.3402
1014.13	44.8371
1014.76	32.7327
1015.38	18.8727
1016.01	6.9762
1016.64	3.696
1017.27	1.7094
1017.9	0.7161
1018.52	0.3465
1019.15	0.2772
1019.78	0.1155
1020.41	0
1021.04	0
1021.66	0
1022.29	0
1022.92	0.462
1023.55	0.6237
1024.18	0.924
1024.8	1.5477
1025.43	2.5872
1026.06	4.6893
1026.69	14.4144
1027.32	24.9018
1027.94	33.9108
1028.57	43.4049
1029.2	53.13
1029.83	69.2769
1030.46	72.3723
1031.08	71.5407
1031.71	71.0787
1032.34	69.4386
1032.97	57.75
1033.59	44.6985
1034.22	32.7558
1034.85	20.9748
1035.48	12.1044
1036.11	4.8048
1036.73	1.5015
1037.36	0.7623
1037.99	0.5313
1038.62	0.3465
1039.25	0.1155
1039.87	0
1040.5	0
1041.13	0
1041.76	0
1042.39	0.3696
1043.01	0.4851
1043.64	0.7161
1044.27	1.3167
1044.9	2.0328
1045.53	2.8413
1046.15	5.3361
1046.78	12.1737
1047.41	24.0009
1048.04	42.7119
1048.67	45.1836
1049.29	57.1494
1049.92	71.0787
1050.55	74.2665
1051.18	74.0124
1051.81	73.3887
1052.43	72.8112
1053.06	63.7791
1053.69	50.3349
1054.32	40.3788
1054.95	28.4361
1055.57	14.8071
1056.2	7.1841
1056.83	1.7094
1057.46	0.8316
1058.08	0.462
1058.71	0.3003
1059.34	0.1155
1059.97	0
1060.6	0
1061.22	0
1061.85	0
1062.48	0.3003
1063.11	0.6006
1063.74	0.9009
1064.36	1.3629
1064.99	2.1483
1065.62	4.0656
1066.25	8.085
1066.88	16.7013
1067.5	29.8221
1068.13	41.7186
1068.76	49.0875
1069.39	60.9378
1070.02	71.7255
1070.64	73.2963
1071.27	72.765
1071.9	72.1875
1072.53	70.9863
1073.16	65.1882
1073.78	49.6188
1074.41	37.191
1075.04	27.7893
1075.67	16.2624
1076.3	5.7981
1076.92	2.1945
1077.55	0.7161
1078.18	0.5544
1078.81	0.3927
1079.43	0.1386
1080.06	0
1080.69	0
1081.32	0
1081.95	0
1082.57	0.1386
1083.2	0.3927
1083.83	0.7392
1084.46	1.3167
1085.09	1.8942
1085.71	3.9039
1086.34	9.0783
1086.97	16.0545
1087.6	24.6708
1088.23	38.6925
1088.85	48.4638
1089.48	58.0041
1090.11	68.8611
1090.74	69.8313
1091.37	69.2307
1091.99	68.9073
1092.62	65.3961
1093.25	56.6181
1093.88	38.7849
1094.51	26.9115
1095.13	12.9822
1095.76	9.1245
1096.39	1.7094
1097.02	1.1319
1097.65	0.7854
1098.27	0.4389
1098.9	0.2772
1099.53	0
1100.16	0
1100.78	0
1101.41	0
1102.04	0
1102.67	0.3465
1103.3	0.6468
1103.92	0.9471
1104.55	1.5246
1105.18	2.31
1105.81	3.5574
1106.44	9.5634
1107.06	20.4897
1107.69	31.6932
1108.32	46.2693
1108.95	58.3737
1109.58	65.2344
1110.2	70.7091
1110.83	70.0623
1111.46	69.4155
1112.09	69.0228
1112.72	52.9452
1113.34	45.2298
1113.97	37.884
1114.6	23.6313
1115.23	10.2795
1115.86	2.7951
1116.48	0.3465
1117.11	0.1386
1117.74	0
1118.37	0
1119	0
1119.62	0.1386
1120.25	0.2772
1120.88	0.462
1121.51	0.9933
1122.14	1.2705
1122.76	1.7094
1123.39	2.9568
1124.02	7.8309
1124.65	16.2624
1125.27	24.3705
1125.9	36.036
1126.53	48.3945
1127.16	60.4065
1127.79	71.148
1128.41	72.8112
1129.04	72.072
1129.67	71.3328
1130.3	64.7724
1130.93	53.8461
1131.55	41.1411
1132.18	31.4853
1132.81	19.7967
1133.44	10.9263
1134.07	4.158
1134.69	1.2474
1135.32	0.6468
1135.95	0.462
1136.58	0.3003
1137.21	0.1386
1137.83	0
1138.46	0
1139.09	0
1139.72	0.1155
1140.35	0.3927
1140.97	0.6006
1141.6	0.8778
1142.23	1.4322
1142.86	2.1252
1143.49	4.3659
1144.11	9.7944
1144.74	17.0478
1145.37	30.1917
1146	42.3192
1146.62	54.747
1147.25	64.1718
1147.88	74.0355
1148.51	73.227
1149.14	72.6957
1149.76	69.9699
1150.39	57.3111
1151.02	49.3416
1151.65	39.3624
1152.28	27.3273
1152.9	13.6752
1153.53	6.3294
1154.16	1.2705
1154.79	0.8547
1155.42	0.5775
1156.04	0.3696
1156.67	0.1386
1157.3	0
1157.93	0
1158.56	0
1159.18	0
1159.81	0.3003
1160.44	0.5775
1161.07	1.2243
1161.7	2.3331
1162.32	4.7817
1162.95	9.6558
1163.58	17.1402
1164.21	30.2841
1164.84	39.8013
1165.46	49.7112
1166.09	63.987
1166.72	71.6562
1167.35	71.2173
1167.97	70.7784
1168.6	69.9237
1169.23	65.2806
1169.86	50.1963
1170.49	37.6992
1171.11	25.7103
1171.74	12.2661
1172.37	4.3659
1173	1.8018
1173.63	0.9009
1174.25	0.4851
1174.88	0.3465
1175.51	0
1176.14	0
1176.77	0
1177.39	0
1178.02	0
1178.65	0.2772
1179.28	0.5313
1179.91	0.8547
1180.53	1.2936
1181.16	1.7556
1181.79	3.1185
1182.42	8.3853
1183.05	14.9919
1183.67	23.2848
1184.3	37.1217
1184.93	49.4571
1185.56	61.4691
1186.19	74.2203
1186.81	73.8507
1187.44	73.0653
1188.07	71.7486
1188.7	65.6502
1189.32	52.0212
1189.95	36.9831
1190.58	18.1335
1191.21	15.8697
1191.84	6.8376
1192.46	1.8711
1193.09	0.9933
1193.72	0.5544
1194.35	0.3696
1194.98	0.1617
1195.6	0
1196.23	0
1196.86	0
1197.49	0
1198.12	0.1617
1198.74	0.5313
1199.37	0.7623
1200	1.1088
1200.94	-0.0052
1201.88	-0.0052
1202.82	-0.0052
1203.76	-0.026
1204.71	-0.104
1205.65	-0.286
1206.59	-0.338
1207.53	-0.403
1208.47	-0.494
1209.41	-0.585
1210.35	-0.6656
1211.29	-0.6682
1212.24	-0.6682
1213.18	-0.6682
1214.12	-0.6214
1215.06	-0.5564
1216	-0.4134
1216.94	-0.3146
1217.88	-0.2314
1218.82	-0.1274
1219.76	-0.0754
1220.71	-0.0156
1221.65	-0.0156
1222.59	-0.0156
1223.53	-0.0494
1224.47	-0.143
1225.41	-0.2522
1226.35	-0.338
1227.29	-0.4212
1228.24	-0.507
1229.18	-0.572
1230.12	-0.6552
1231.06	-0.6552
1232	-0.6552
1232.94	-0.6396
1233.88	-0.5902
1234.82	-0.4576
1235.76	-0.3666
1236.71	-0.2756
1237.65	-0.1794
1238.59	-0.0962
1239.53	-0.0286
1240.47	-0.013
1241.41	-0.013
1242.35	-0.013
1243.29	-0.0234
1244.24	-0.1118
1245.18	-0.2678
1246.12	-0.3458
1247.06	-0.4238
1248	-0.4758
1248.94	-0.5798
1249.88	-0.65
1250.82	-0.6526
1251.76	-0.6526
1252.71	-0.6526
1253.65	-0.6292
1254.59	-0.5512
1255.53	-0.5018
1256.47	-0.3692
1257.41	-0.2938
1258.35	-0.2028
1259.29	-0.1248
1260.24	-0.0364
1261.18	-0.026
1262.12	-0.026
1263.06	-0.026
1264	-0.0728
1264.94	-0.1378
1265.88	-0.2418
1266.82	-0.3588
1267.76	-0.4264
1268.71	-0.5174
1269.65	-0.6084
1270.59	-0.6656
1271.53	-0.6656
1272.47	-0.6656
1273.41	-0.6526
1274.35	-0.5642
1275.29	-0.4732
1276.24	-0.3822
1277.18	-0.286
1278.12	-0.2002
1279.06	-0.1352
1280	-0.0442
1280.94	-0.013
1281.88	-0.013
1282.82	-0.013
1283.76	-0.013
1284.71	-0.1248
1285.65	-0.1898
1286.59	-0.2938
1287.53	-0.3848
1288.47	-0.4758
1289.41	-0.5538
1290.35	-0.6318
1291.29	-0.65
1292.24	-0.65
1293.18	-0.65
1294.12	-0.6292
1295.06	-0.5772
1296	-0.4472
1296.94	-0.3692
1297.88	-0.2912
1298.82	-0.2392
1299.76	-0.1404
1300.71	-0.0572
1301.65	-0.0286
1302.59	-0.0286
1303.53	-0.0286
1304.47	-0.052
1305.41	-0.13
1306.35	-0.182
1307.29	-0.312
1308.24	-0.39
1309.18	-0.468
1310.12	-0.52
1311.06	-0.6162
1312	-0.6604
1312.94	-0.6604
1313.88	-0.6604
1314.82	-0.6552
1315.76	-0.6006
1316.71	-0.4576
1317.65	-0.3666
1318.59	-0.273
1319.53	-0.195
1320.47	-0.1196
1321.41	-0.0676
1322.35	-0.0156
1323.29	-0.0156
1324.24	-0.0156
1325.18	-0.0156
1326.12	-0.0572
1327.06	-0.1404
1328	-0.2834
1328.94	-0.3614
1329.88	-0.4524
1330.82	-0.5304
1331.76	-0.6084
1332.71	-0.6474
1333.65	-0.6474
1334.59	-0.6474
1335.53	-0.6422
1336.47	-0.598
1337.41	-0.468
1338.35	-0.39
1339.29	-0.312
1340.24	-0.26
1341.18	-0.156
1342.12	-0.0754
1343.06	-0.0208
1344	-0.0208
1344.94	-0.0208
1345.88	-0.0208
1346.82	-0.0676
1347.76	-0.1196
1348.71	-0.3016
1349.65	-0.3796
1350.59	-0.4316
1351.53	-0.5096
1352.47	-0.6162
1353.41	-0.6474
1354.35	-0.6474
1355.29	-0.6474
1356.24	-0.624
1357.18	-0.533
1358.12	-0.351
1359.06	-0.312
1360	-0.2418
1360.94	-0.156
1361.88	-0.0598
1362.82	-0.039
1363.76	-0.039
1364.71	-0.039
1365.65	-0.0858
1366.59	-0.1638
1367.53	-0.3068
1368.47	-0.3926
1369.41	-0.4758
1370.35	-0.5408
1371.29	-0.6318
1372.24	-0.6552
1373.18	-0.6552
1374.12	-0.6552
1375.06	-0.6188
1376	-0.5278
1376.94	-0.4108
1377.88	-0.3198
1378.82	-0.221
1379.76	-0.1378
1380.71	-0.0728
1381.65	-0.026
1382.59	-0.026
1383.53	-0.026
1384.47	-0.0468
1385.41	-0.0988
1386.35	-0.2548
1387.29	-0.3328
1388.24	-0.4108
1389.18	-0.4654
1390.12	-0.5668
1391.06	-0.6474
1392	-0.6682
1392.94	-0.6682
1393.88	-0.6682
1394.82	-0.663
1395.76	-0.5928
1396.71	-0.4914
1397.65	-0.3874
1398.59	-0.3094
1399.53	-0.2184
1400.47	-0.1404
1401.41	-0.052
1402.35	-0.039
1403.29	-0.039
1404.24	-0.039
1405.18	-0.0884
1406.12	-0.156
1407.06	-0.3198
1408	-0.4264
1408.94	-0.4914
1409.88	-0.5824
1410.82	-0.6474
1411.76	-0.6474
1412.71	-0.6474
1413.65	-0.6474
1414.59	-0.5798
1415.53	-0.4706
1416.47	-0.3796
1417.41	-0.3016
1418.35	-0.2106
1419.29	-0.1326
1420.24	-0.0546
1421.18	-0.0312
1422.12	-0.0312
1423.06	-0.0312
1424	-0.039
1424.94	-0.1118
1425.88	-0.3068
1426.82	-0.3848
1427.76	-0.4368
1428.71	-0.5408
1429.65	-0.6188
1430.59	-0.6552
1431.53	-0.6552
1432.47	-0.6552
1433.41	-0.65
1434.35	-0.5798
1435.29	-0.4784
1436.24	-0.3744
1437.18	-0.2964
1438.12	-0.2054
1439.06	-0.1274
1440	-0.0494
1440.94	-0.0442
1441.88	-0.104
1442.82	-0.2028
1443.76	-0.3016
1444.71	-0.4056
1445.65	-0.4836
1446.59	-0.5616
1447.53	-0.6136
1448.47	-0.663
1449.41	-0.663
1450.35	-0.663
1451.29	-0.6292
1452.24	-0.5356
1453.18	-0.4264
1454.12	-0.3406
1455.06	-0.2574
1456	-0.1716
1456.94	-0.1066
1457.88	-0.0312
1458.82	-0.0312
1459.76	-0.0312
1460.71	-0.0702
1461.65	-0.1222
1462.59	-0.2522
1463.53	-0.3822
1464.47	-0.4732
1465.41	-0.5642
1466.35	-0.6422
1467.29	-0.6734
1468.24	-0.6734
1469.18	-0.6734
1470.12	-0.6682
1471.06	-0.6006
1472	-0.5486
1472.94	-0.4212
1473.88	-0.3406
1474.82	-0.2626
1475.76	-0.2106
1476.71	-0.1066
1477.65	-0.0442
1478.59	-0.0442
1479.53	-0.0442
1480.47	-0.0442
1481.41	-0.0936
1482.35	-0.169
1483.29	-0.3016
1484.24	-0.4056
1485.18	-0.4706
1486.12	-0.5616
1487.06	-0.6474
1488	-0.6578
1488.94	-0.6578
1489.88	-0.6578
1490.82	-0.6344
1491.76	-0.5304
1492.71	-0.4134
1493.65	-0.3354
1494.59	-0.2444
1495.53	-0.1664
1496.47	-0.0884
1497.41	-0.039
1498.35	-0.039
1499.29	-0.039
1500.24	-0.039
1501.18	-0.065
1502.12	-0.1404
1503.06	-0.2548
1504	-0.2938
1504.94	-0.3744
1505.88	-0.4654
1506.82	-0.5538
1507.76	-0.6344
1508.71	-0.6708
1509.65	-0.6708
1510.59	-0.6708
1511.53	-0.6656
1512.47	-0.598
1513.41	-0.494
1514.35	-0.39
1515.29	-0.325
1516.24	-0.234
1517.18	-0.1352
1518.12	-0.0624
1519.06	-0.0598
1520	-0.0598
1520.94	-0.0598
1521.88	-0.0806
1522.82	-0.1456
1523.76	-0.2366
1524.71	-0.3276
1525.65	-0.4186
1526.59	-0.4966
1527.53	-0.5746
1528.47	-0.6266
1529.41	-0.6812
1530.35	-0.6812
1531.29	-0.6812
1532.24	-0.6812
1533.18	-0.637
1534.12	-0.5538
1535.06	-0.4888
1536	-0.3978
1536.94	-0.299
1537.88	-0.2158
1538.82	-0.1118
1539.76	-0.0598
1540.71	-0.0468
1541.65	-0.0468
1542.59	-0.0572
1543.53	-0.1326
1544.47	-0.2236
1545.41	-0.3016
1546.35	-0.3796
1547.29	-0.4316
1548.24	-0.5486
1549.18	-0.5876
1550.12	-0.65
1551.06	-0.6734
1552	-0.6734
1552.94	-0.6734
1553.88	-0.624
1554.82	-0.572
[truncated: 1,163 more rows]

## Sheet: Sheet2
	Positive sensitivity	Negative sensitivity
Liquid metal	4.31	0
lon hydrogel	2.83	0
Nanocompsites	5.28	0
IL gel	2.45	0
Conductive polymers	4.5	0
Aerogel	1.02	0
Liquid metal	0	-0.025
Nanocompsites	0	-0.0054
Bicontinuous heterogels	4.34	-0.034
